# Supplementary material for: Zn Supplementation Mitigates Drought Effects on Cotton by Improving Photosynthetic Performance and Antioxidant Defense Mechanisms
Source: Antioxidants (Basel). 2023 Apr 1;12(4):854. doi: 10.3390/antiox12040854 (PMC10135281; doi:10.3390/antiox12040854)
Supplement: Supplementary file 1 [file antioxidants-12-00854-s001.zip]

Archive with 1 entries (1 files):
- antioxidants-2244933-supplementary.pdf
